# Supplementary material for: Association between birth weight and risk of overweight at adulthood in Labrador dogs
Source: PLoS One. 2020 Dec 10;15(12):e0243820. doi: 10.1371/journal.pone.0243820 (PMC7728192; doi:10.1371/journal.pone.0243820)
Supplement: S1 Dataset — (CSV) [file pone.0243820.s001.csv]

Dog_ID	Breed	Sex	Age	Neuter_stat	BCS	GR2	BW	GR15	GR2_b	GR15_b	BW_b	Overweight
9	labrador	F	1	1	6	-9,1	440	137,5	Low	Low	High	Yes
10	labrador	M	1	1	6	5	400	202,4	Low	High	Low	Yes
11	labrador	F	1,1	0	6	0	350	177,1	Low	High	Low	Yes
12	labrador	F	1,1	0	5	0	460	169,6	Low	Low	High	No
13	labrador	M	1,1	0	5	2,2	460	166	Low	Low	High	No
14	labrador	F	1,1	0	6	5,1	390	197,6	Low	High	Low	Yes
15	labrador	M	1,1	1	6	27,3	330	252,4	High	High	Low	Yes
16	labrador	M	1,2	1	6	5,9	510	181,5	Low	High	High	Yes
17	labrador	F	1,2	0	4	12	500	212,5	High	High	High	No
18	labrador	M	1,2	0	5	15,8	570	195,5	High	High	High	No
19	labrador	M	1,2	1	6	14	500	201,8	High	High	High	Yes
20	labrador	F	1,2	1	5	11,1	360	175	High	Low	Low	No
21	labrador	M	1,3	1	4	17,8	450	143,4	High	Low	High	No
22	labrador	F	1,3	0	7	13,6	440	158	High	Low	High	Yes
23	labrador	M	1,4	1	5	19,1	470	164,3	High	Low	High	No
24	labrador	F	1,4	1	5	31,7	410	157,4	High	Low	Low	No
25	labrador	F	1,5	1	6	8,9	450	200	High	High	High	Yes
26	labrador	M	1,5	1	6	7,5	400	197,7	Low	High	Low	Yes
27	labrador	M	1,5	1	4	0	430	202,3	Low	High	High	No
28	labrador	F	1,6	0	6	-2,6	390	150	Low	Low	Low	Yes
29	labrador	F	1,6	0	4	-7,1	420	151,3	Low	Low	High	No
30	labrador	F	1,6	1	5	12	500	183,9	High	High	High	No
31	labrador	F	1,6	0	5	15,6	450	157,7	High	Low	High	No
32	labrador	M	1,6	0	5	16,7	480	182,1	High	High	High	No
33	labrador	F	1,7	0	5	-6	500	204,3	Low	High	High	No
34	labrador	M	1,7	0	6	3,6	550	170,2	Low	Low	High	Yes
35	labrador	M	1,7	1	6	15,2	330	163,2	High	Low	Low	Yes
36	labrador	F	1,8	0	5	0	320	181,2	Low	High	Low	No
37	labrador	F	1,8	0	4	4,4	450	129,8	Low	Low	High	No
38	labrador	F	1,9	1	6	14,7	340	159	High	Low	Low	Yes
39	labrador	F	1,9	0	7	13,9	360	202,4	High	High	Low	Yes
40	labrador	M	1,9	1	6	8,6	700	180,3	High	High	High	Yes
41	labrador	F	2	0	6	15,2	460	188,7	High	High	High	Yes
43	labrador	F	2,2	0	5	-2,6	390	163,2	Low	Low	Low	No
44	labrador	F	2,2	0	5	13,9	360	139	High	Low	Low	No
45	labrador	F	2,3	0	5	13,9	360	214,6	High	High	Low	No
46	labrador	F	2,3	1	7	9,4	320	142,9	High	Low	Low	Yes
47	labrador	F	2,3	0	6	5	400	183,3	Low	High	Low	Yes
48	labrador	F	2,4	0	6	4,9	410	183,7	Low	High	Low	Yes
49	labrador	F	2,4	0	4	9,1	330	197,2	High	High	Low	No
50	labrador	M	2,4	0	7	12,2	410	173,9	High	Low	Low	Yes
51	labrador	F	2,7	0	4	-2,3	430	159,5	Low	Low	High	No
52	labrador	F	2,8	1	5	-4,3	470	237,8	Low	High	High	No
53	labrador	M	2,8	1	5	16,3	430	184	High	High	High	No
54	labrador	F	2,9	1	5	14,6	410	121,3	High	Low	Low	No
55	labrador	F	3,1	1	7	11,8	340	242,1	High	High	Low	Yes
58	labrador	F	3,3	0	5	6	500	149,1	Low	Low	High	No
59	labrador	F	3,4	0	5	14,3	490	135,7	High	Low	High	No
60	labrador	F	3,4	0	4	9,4	320	182,9	High	High	Low	No
61	labrador	M	3,5	1	7	20	400	218,8	High	High	Low	Yes
62	labrador	F	3,5	1	7	15,8	380	186,4	High	High	Low	Yes
63	labrador	F	3,6	1	6	-10,8	370	97	Low	Low	Low	Yes
64	labrador	F	3,7	1	5	8,3	360	202,6	High	High	Low	No
65	labrador	F	3,8	1	7	0	330	269,7	Low	High	Low	Yes
66	labrador	F	3,8	0	5	12,5	400	160	High	Low	Low	No
67	labrador	F	3,8	0	6	13,2	380	158,1	High	Low	Low	Yes
68	labrador	F	4	1	4	-9,4	320	134,5	Low	Low	Low	No
69	labrador	M	4,3	1	4	0	480	118,8	Low	Low	High	No
70	labrador	F	4,3	0	7	0	470	131,9	Low	Low	High	Yes
71	labrador	F	4,5	0	5	-8,2	490	211,1	Low	High	High	No
72	labrador	F	4,6	0	5	7,9	380	175,6	Low	High	Low	No
73	labrador	M	5,3	1	8	0	530	130,2	Low	Low	High	Yes
74	labrador	F	5,3	0	6	4,4	450	161,7	Low	Low	High	Yes
75	labrador	M	5,3	1	6	19,5	410	120,4	High	Low	Low	Yes
76	labrador	F	5,3	1	8	0	410	90,2	Low	Low	Low	Yes
77	labrador	F	5,3	0	7	0	390	79,5	Low	Low	Low	Yes
78	labrador	M	5,5	1	7	7,7	520	185,7	Low	High	High	Yes
79	labrador	F	5,6	0	5	2,3	440	142,2	Low	Low	High	No
80	labrador	M	5,9	1	9	-6,8	590	232,7	Low	High	High	Yes
81	labrador	F	5,9	0	5	-4,3	470	186,7	Low	High	High	No
82	labrador	M	5,9	0	5	7,7	390	138,1	Low	Low	Low	No
83	labrador	F	6,1	0	5	8,7	460	218	High	High	High	No
84	labrador	F	6,1	0	7	4,7	430	175,6	Low	High	High	Yes
85	labrador	F	6,3	1	8	0	390	94,9	Low	Low	Low	Yes
86	labrador	F	6,3	1	7	8,3	360	112,8	High	Low	Low	Yes
87	labrador	F	6,7	1	7	-8,7	460	183,3	Low	High	High	Yes
88	labrador	F	6,8	1	6	11,1	450	182	High	High	High	Yes
89	labrador	F	6,9	1	7	-7,9	380	137,1	Low	Low	Low	Yes
90	labrador	F	7	0	5	-5,9	510	166,7	Low	Low	High	No
91	labrador	F	7,3	1	7	6	500	173,6	Low	Low	High	Yes
92	labrador	F	7,4	1	7	16,3	430	166	High	Low	High	Yes
93	labrador	M	7,4	1	6	2	490	156	Low	Low	High	Yes
94	labrador	F	7,6	0	6	14,3	350	197,5	High	High	Low	Yes
95	labrador	F	8,2	1	8	11,4	350	192,3	High	High	Low	Yes
96	labrador	F	8,2	1	5	9,6	520	177,2	High	High	High	No
97	labrador	F	8,2	1	9	22,5	400	189,8	High	High	Low	Yes
98	labrador	F	8,4	1	6	15,6	450	175	High	Low	High	Yes
99	labrador	F	8,8	1	8	7,5	400	193	Low	High	Low	Yes
100	labrador	F	9,3	1	6	13,2	380	148,8	High	Low	Low	Yes
101	labrador	F	9,4	1	8	21,1	380	176,1	High	High	Low	Yes
102	labrador	F	9,5	1	6	22,9	480	145,8	High	Low	High	Yes
104	labrador	F	9,5	1	6	8,2	490	194,3	High	High	High	Yes
105	labrador	F	9,6	1	8	7,5	400	230,2	Low	High	Low	Yes
